# Supplementary material for: A mass spectrometric method for in-depth profiling of phosphoinositide regioisomers and their disease-associated regulation
Source: Nat Commun. 2022 Jan 10;13:83. doi: 10.1038/s41467-021-27648-z (PMC8749000; doi:10.1038/s41467-021-27648-z)
Supplement: Supplementary file 3 — Source Data File [file 41467_2021_27648_MOESM3_ESM.xlsx]

## Sheet: Fig 1d
Peak area
pmol	0.002				0.005				0.01				0.02				0.05				0.1				0.2				0.5				1				5				10				50
37:4 PI	0	0	0	0	4984	1685	3138	2210	7751	6275	7752	4984	14770	10340	15500	12940	38660	32170	34130	32030	73830	72560	73180	64660	158200	141800	139000	147200	342500	251500	287400	304900	787100	777900	752300	691200	3538000	3445000	3217000	2983000	8505000	8444000	8764000	7776000	32020000	32890000	31920000	28820000
37:4 PI(3)P	7436	7002	13170	12650	25190	28960	26200	22450	38720	57890	34240	42470	59660	88340	87100	94240	194900	214000	210500	192400	456300	461600	425800	425400	856500	725300	799000	834700	1621000	1631000	1767000	1593000	4780000	4431000	4196000	3919000	17700000	18260000	16360000	16530000	44560000	40610000	43210000	43460000	153900000	185400000	164800000	168700000
37:4 PI(4)P	0	0	0	0	11630	11640	5776	7617	27190	17910	23830	17790	24100	36480	23530	43690	79600	92590	82750	74500	177300	192300	164200	173800	245700	316800	259200	327800	700500	588500	717700	695900	1728000	1749000	1435000	1490000	6551000	6310000	6632000	5867000	16220000	15050000	15790000	15050000	45000000	55390000	45140000	47530000
37:4 PI(5)P	0	0	0	0	10160	12350	11480	11260	19890	21990	21620	18670	40720	30140	37190	45830	111700	105600	78870	95890	212500	213800	215100	211300	476700	387500	504800	420500	1091000	937000	970100	851200	2257000	2249000	2184000	2088000	8905000	9580000	9020000	7816000	24340000	22520000	43210000	22840000	100800000	111700000	102000000	89940000
37:4 PI(3,5)P2	0	0	0	0	5628	5185	5247	5906	12640	14210	15290	9003	17930	18690	20390	24830	62130	58920	61820	57260	128400	128600	115500	122800	240400	226000	235800	251200	579400	489400	489400	467000	1140000	1167000	1174000	1039000	4998000	4999000	5020000	4346000	11400000	10920000	11870000	10900000	45420000	45570000	41320000	36470000
37:4 PI(3,4)P2	0	0	0	0	3379	1557	4547	9138	14520	17290	17310	12770	23050	19770	21860	23950	47980	54770	50800	56330	112200	116700	108400	104300	209800	198400	216400	223700	483400	458000	467400	447100	1133000	1008000	1086000	997000	4605000	4640000	4640000	4277000	11990000	11800000	11870000	12120000	60940000	71970000	62210000	63280000
37:4 PI(4,5)P2	0	0	0	0	3671	2482	3495	4516	5627	6414	11520	6706	12730	12300	16980	19670	43530	33620	38120	33080	69750	78430	74630	71000	134700	117600	150700	134400	321500	306900	316400	296000	705400	671400	671800	566400	2794000	3213000	2784000	2733000	8000000	7481000	7461000	7349000	34570000	40300000	36000000	37950000
37:4 PI(3,4,5)P3	3691	3319	1402	2368	4201	5993	5292	5166	11690	10190	13450	7671	16570	17540	21220	24520	40720	44470	47730	50730	101200	99250	93750	101800	193600	164600	197700	194000	442500	346100	450300	371200	1033000	973400	948200	895200	4208000	4430000	4292000	3901000	10740000	10130000	10410000	9536000	42850000	39550000	42470000	32620000

## Sheet: Fig 1e
Peak area
fmol	2				5				10				20				50				100
37:4 PI	0	0	0	0	4984	1685	3138	2210	7751	6275	7752	4984	14770	10340	15500	12940	38660	32170	34130	32030	73830	72560	73180	64660
37:4 PI(3)P	7436	7002	13170	12650	25190	28960	26200	22450	38720	57890	34240	42470	59660	88340	87100	94240	194900	214000	210500	192400	456300	461600	425800	425400
37:4 PI(4)P	0	0	0	0	11630	11640	5776	7617	27190	17910	23830	17790	24100	36480	23530	43690	79600	92590	82750	74500	177300	192300	164200	173800
37:4 PI(5)P	0	0	0	0	10160	12350	11480	11260	19890	21990	21620	18670	40720	30140	37190	45830	111700	105600	78870	95890	212500	213800	215100	211300
37:4 PI(3,5)P2	0	0	0	0	5628	5185	5247	5906	12640	14210	15290	9003	17930	18690	20390	24830	62130	58920	61820	57260	128400	128600	115500	122800
37:4 PI(3,4)P2	0	0	0	0	3379	1557	4547	9138	14520	17290	17310	12770	23050	19770	21860	23950	47980	54770	50800	56330	112200	116700	108400	104300
37:4 PI(4,5)P2	0	0	0	0	3671	2482	3495	4516	5627	6414	11520	6706	12730	12300	16980	19670	43530	33620	38120	33080	69750	78430	74630	71000
37:4 PI(3,4,5)P3	3691	3319	1402	2368	4201	5993	5292	5166	11690	10190	13450	7671	16570	17540	21220	24520	40720	44470	47730	50730	101200	99250	93750	101800

## Sheet: Fig2a
Sample peak area normalized to C37:4 SIS peak area
PI				PI3P				PI4P				PI5P
32:0	0.437898	0.575682	0.521458	32:0	0	0	0	32:0	0.134725	0.148794	0.117246	32:0	0.0727712	0.0539996	0.0559528
32:1	2.54611	2.8892	3.222	32:1	0.013289	0.011724	0.010657	32:1	0.413286	0.345656	0.299394	32:1	0.157268	0.105958	0.115568
34:0	0.283454	0.318469	0.257324	34:0	0	0	0	34:0	0.054007	0.056864	0.04896	34:0	0	0	0
34:1	9.25301	9.39081	9.84938	34:1	0.062862	0.062055	0.045845	34:1	1.45699	1.34609	1.10276	34:1	0.67489	0.534893	0.535444
34:2	4.77379	5.36554	6.1969	34:2	0.01979	0.017252	0.013612	34:2	0.490398	0.380457	0.345421	34:2	0.152663	0.100089	0.10941
36:1	8.36657	8.52729	7.31369	36:1	0.054916	0.062359	0.049363	36:1	1.54027	1.3961	1.01013	36:1	0.827746	0.735637	0.53085
36:2	9.103	9.44478	9.66601	36:2	0.055749	0.052555	0.041361	36:2	1.21791	1.0685	0.816436	36:2	0.504233	0.297572	0.286282
36:3	2.19017	2.20873	2.39424	36:3	0.014613	0.008464	0.004927	36:3	0.247501	0.194617	0.168572	36:3	0.107464	0.0635265	0.0588951
36:4	1.64195	1.65104	1.78302	36:4	0.006501	0.006008	0.004918	36:4	0.166961	0.131751	0.115431	36:4	0.0650897	0.0396668	0.0400497
38:3	4.08646	4.43725	3.9284	38:3	0	0	0	38:3	0.62718	0.5118	0.403935	38:3	0.283075	0.179762	0.16226
38:4	7.74607	8.19897	8.37284	38:4	0.052876	0.043398	0.033934	38:4	1.00725	0.741931	0.653091	38:4	0.451603	0.272337	0.246431
38:5	2.5802	2.76012	3.13818	38:5	0.008387	0.010344	0.007684	38:5	0.219577	0.19329	0.166104	38:5	0.0780922	0.03944	0.043712
38:6	0.378985	0.361555	0.474482	38:6	0.001211	0.001048	0.000834	38:6	0.031638	0.024962	0.023507	38:6	0.0120892	0.0069523	0.0077318
40:4	0.21063	0.21678	0.234621	40:4	0	0	0	40:4	0.036263	0.032116	0.023885	40:4	0.014829	0.0108056	0.013023
40:5	0.457332	0.490229	0.547653	40:5	0	0	0	40:5	0.073065	0.058018	0.05455	40:5	0.0311904	0.0193798	0.0190813
40:6	0.88507	1.00115	1.09583	40:6	0.003768	0.003672	0.003507	40:6	0.126984	0.106238	0.091241	40:6	0.0537513	0.0314159	0.0345376
PI34P2				PI35P2				PI45P2				PIP3
32:0	0.348944	0.375643	0.375715	32:0	0.007928	0.012178	0.015793	32:0	0.622171	0.740237	0.813337	32:0	0.006079	0.009873	0.008962
32:1	0.757075	0.901726	0.797693	32:1	0.021071	0.029633	0.03308	32:1	1.61046	1.96571	2.09789	32:1	0.015426	0.023135	0.020279
34:0	0	0	0	34:0	0.006989	0.016833	0.01076	34:0	0.400765	0.52856	0.477627	34:0	0.002674	0.007085	0.005508
34:1	3.81069	4.21874	3.98416	34:1	0.093692	0.137294	0.157153	34:1	8.23112	9.89199	9.90734	34:1	0.050331	0.082198	0.064334
34:2	1.57049	1.8519	1.72843	34:2	0.036056	0.05161	0.05525	34:2	2.63193	3.20447	3.1892	34:2	0.020823	0.033796	0.028764
36:1	4.10029	4.50482	4.46691	36:1	0.148517	0.191803	0.185726	36:1	10.4297	12.019	10.5963	36:1	0.046279	0.083816	0.065665
36:2	4.22215	4.64214	4.52869	36:2	0.083931	0.11351	0.115969	36:2	7.39623	8.27253	7.92746	36:2	0.04238	0.066857	0.05878
36:3	0.819109	0.894479	0.815509	36:3	0.017154	0.022488	0.021742	36:3	1.21236	1.40736	1.39621	36:3	0.009396	0.013761	0.011588
36:4	0.805975	0.731222	0.739648	36:4	0.01151	0.01329	0.013845	36:4	0.806861	0.902787	0.875109	36:4	0.013364	0.017756	0.015747
38:3	2.74091	3.12476	3.14939	38:3	0.041988	0.057	0.057653	38:3	3.65512	4.03958	3.69842	38:3	0.022077	0.039335	0.029598
38:4	4.59879	4.7642	5.17236	38:4	0.075044	0.103302	0.077369	38:4	5.74536	6.27842	5.93094	38:4	0.071353	0.097589	0.079623
38:5	1.3616	1.33771	1.44539	38:5	0.016777	0.021589	0.022053	38:5	1.22525	1.45389	1.33761	38:5	0.019753	0.028845	0.024448
38:6	0.100933	0.0893716	0.140502	38:6	0.001952	0.002773	0.003589	38:6	0.160616	0.179651	0.173596	38:6	0.002341	0.003399	0.002566
40:4	0.136745	0.132055	0.156033	40:4	0.003454	0.004058	0.003666	40:4	0.197072	0.210832	0.204878	40:4	0.002043	0.003544	0.003008
40:5	0.262539	0.352375	0.308474	40:5	0.004599	0.006771	0.005499	40:5	0.381419	0.415197	0.364615	40:5	0.005071	0.006746	0.005782
40:6	0.310015	0.359508	0.326146	40:6	0.006909	0.008292	0.010147	40:6	0.570495	0.639323	0.582244	40:6	0.005834	0.008706	0.00693

## Sheet: Fig 2b
Sample peak area normalized to C37:4 SIS peak area
	None				PIK-III
PI	715.986	819.027	709.76	726.526	819.312	656.8	859.203	673.025
PI(3)P	21.4145	25.6694	22.1622	27.4888	10.3893	8.20318	10.4045	8.03921
PI(4)P	65.3711	80.9489	77.8146	82.5334	77.6821	48.5461	52.9978	48.2191
PI(3,5)P2	3.13742	3.40235	3.28806	3.46863	2.26876	2.15729	2.36271	2.47977
PI(4,5)P2	185.996	247.356	230.989	276.997	173.388	166.954	223.983	139.655
Welch's t-test
	P	t	df
PI	0.8785	0.162	4.421
PI(3)P	0.0006	9.428	4.2
PI(4)P	0.033	3.08	4.349
PI(3,5)P2	<0.0001	10.07	5.981
PI(4,5)P2	0.0621	2.292	5.964

## Sheet: Fig 2c
Sample peak area normalized to C37:4 SIS peak area
	None			EGF			EGF+copanlisib
PI	287.462	272.507	268.042	275.984	301.633	274.465	234.366	259.108	252.932
PI(3)P	8.94819	9.44899	9.67319	9.24965	10.3099	11.0642	8.26764	9.80068	10.523
PI(4)P	52.3268	61.6646	55.888	52.6896	54.5256	50.6576	50.5247	48.5461	52.9978
PI(3,4)P2	0	0	0	1.09154	1.13387	1.13546	0	0	0
PI(3,5)P2	2.82029	2.82688	2.8	2.52171	2.1521	2.25371	3.05297	2.50383	2.38264
PI(4,5)P2	164.796	149.482	148.023	127.225	126.064	122.222	160.372	178.389	165.986
PI(3,4,5)P3	1.23195	1.51583	1.35217	6.94558	7.98808	7.43506	3.60017	2.68828	2.8512
Dunnett's test
	EGF vs None			EGF vs EGF+Copanlisib
	P	q	df	P	q	df
PI	0.6837	0.7594	6	0.0277	3.334	6
PI(3)P	0.4343	1.192	6	0.5683	0.9487	6
PI(4)P	0.1471	2.042	6	0.158	1.988	6
PI(3,4)P2	<0.0001	95.4	6	<0.0001	95.4	6
PI(3,5)P2	0.0658	2.651	6	0.2118	1.766	6
PI(4,5)P2	0.0066	4.598	6	0.0009	6.846	6
PI(3,4,5)P3	<0.0001	17.76	6	<0.0001	12.86	6

## Sheet: Fig 3a
Sample peak area normalized to C37:4 SIS peak area
PI(3,4,5)P3	WT			PbCre4-Pten f/f				PI(3,4)P2	WT			PbCre4-Pten f/f
32:0	0.061	0.081	0.046	2.462	3.971	4.724		32:0	0	0	0	9.544	20.251	17.623
32:1	0.019	0.025	0.022	0.913	1.249	1.352		32:1	0	0	0	4.618	6.861	6.317
34:1	0.147	0.168	0.095	4.174	6.657	7.336		34:1	0	0	0	21.962	39.679	36.582
34:2	0.067	0.083	0.059	1.281	1.914	1.979		34:2	0	0	0	5.915	10.354	7.85
36:1	0.015	0.031	0.03	0.749	1.043	1.399		36:1	0	0	0	3.965	5.002	5.801
36:2	0.039	0.045	0.039	1.133	1.522	1.781		36:2	0	0	0	6	9.129	9.341
36:3	0.074	0.076	0.064	0.911	1.187	1.491		36:3	0	0	0	6.688	6.321	6.371
36:4	0.124	0.165	0.129	1.283	1.576	1.847		36:4	0	0	0	4.477	7.228	6.79
38:3	0.019	0.03	0	0.195	0.283	0.4		38:3	0	0	0	0	0	0
38:4	0.231	0.328	0.282	0.589	0.643	0.937		38:4	0	0	0	0	0	0
38:5	0.071	0.105	0.078	0.575	0.697	0.911		38:5	0	0	0	0	0	0
38:6	0.059	0.101	0.085	0.966	1.346	1.976		38:6	0	0	0	2.168	4.681	4.569
40:4	0	0	0	0.034	0.044	0.061		40:4	0	0	0	0	0	0
40:5	0.031	0.042	0.062	0.112	0.117	0.2		40:5	0	0	0	0.199	0.189	0.31
40:6	0.125	0.132	0.331	0.293	0.313	0.561		40:6	0	0	0	0.479	0.757	0.695
total	1.082	1.412	1.322	15.67	22.562	26.955		total	0	0	0	66.015	110.452	102.249
Welch's t test		p	0.0247	t, df	t=6.226 df=2.004			Welch's t test		p	0.0209	t, df	t=6.805 df=2

## Sheet: rFig 3b
Sample peak area normalized to C37:4 SIS peak area
PI	WT			PbCre4-Pten f/f				PI3P	WT			PbCre4-Pten f/f
32:0	15.336	21.785	12.881	25.176	51.369	39.551		32:0	0.211	0.233	0.231	0.795	0.923	0.979
32:1	6.35	7.01	5.807	12.646	14.314	12.766		32:1	0.043	0.044	0.052	0.288	0.201	0.215
34:1	56.531	57.401	51.666	70.544	96.64	87.08		34:1	0.237	0.239	0.352	1.048	1.232	1.59
34:2	26.182	33.192	24.772	27.11	33.794	27.365		34:2	0.142	0.15	0.229	0.397	0.298	0.378
36:1	8.277	9.379	7.012	13.256	17.893	17.371		36:1	0.042	0.043	0.051	0.171	0.185	0.197
36:2	19.634	20.988	19.359	24.469	24.686	25.401		36:2	0.092	0.078	0.126	0.199	0.187	0.3
36:3	23.103	22.728	24.553	22.399	16.55	20.874		36:3	0.818	0.646	0.492	0.725	0.463	0.711
36:4	66.834	74.238	67.744	53.152	32.246	46.908		36:4	0.402	0.484	0.526	0.831	0.455	0.783
38:3	8.756	8.453	10.4	7.762	6.005	8.39		38:3
38:4	51.277	66.444	63.295	41.672	34.006	49.766		38:4	0.787	0.93	0.919	1.102	0.716	1.252
38:5	42.716	46.162	47.452	34.69	18.051	29.823		38:5	0.285	0.289	0.311	0.418	0.21	0.381
38:6	49.151	75.401	49.364	28.529	29.792	40.621		38:6	0.186	0.293	0.206	0.247	0.283	0.414
40:4	1.529	1.813	1.578	1.289	0.98	1.483		40:4
40:5	4.892	4.496	4.929	3.758	2.31	3.437		40:5
40:6	10.896	13.642	11.363	7.413	5.894	9.014		40:6	0.109	0.13	0.124	0.173	0.135	0.228
total	391.464	463.132	402.175	373.865	384.53	419.85		total	3.354	3.559	3.619	6.394	5.288	7.428
Welch's t test		p	0.3859	t, df	t=0.9956 df=3.348			Welch's t test		p	0.0416	t, df	t=4.589 df=2.067
PI4P	WT			PbCre4-Pten f/f				PI(4,5)P2	WT			PbCre4-Pten f/f
32:0	5.83568	5.02395	2.52633	11.5072	12.1112	12.375		32:0	23.01	18.437	12.412	29.676	27.223	26.273
32:1	1.13818	0.90209	0.54219	3.28315	2.12625	2.58435		32:1	6.12	4.669	2.912	11.992	5.15	5.681
34:1	7.41162	6.08592	4.75644	14.6071	12.5402	15.1987		34:1	48.847	33.959	23.127	60.688	36.449	47.306
34:2	3.42463	3.10714	1.86963	4.70376	3.27466	3.86445		34:2	19.504	16.489	8.41	18.995	10.175	10.328
36:1	1.747	1.64197	0.9751	3.31979	2.80504	3.18158		36:1	9.052	8.777	5.08	13.337	6.993	9.271
36:2	2.80941	2.68557	2.01251	4.33082	3.2899	4.27944		36:2	13.657	11.179	6.407	16.804	8.257	10.563
36:3	2.86262	2.49213	2.01871	3.76602	2.3608	3.58559		36:3	14.374	10.863	5.842	14.509	5.641	8.936
36:4	8.12551	6.67817	4.26383	7.4566	3.74429	6.04699		36:4	36.04	28.061	11.713	28.712	10.985	14.835
38:3	1.35807	1.3756	0.89942	1.39345	1.04916	1.48694		38:3	5.21	4.091	2.271	4.929	2.439	3.74
38:4	16.9077	19.699	6.54092	15.0619	8.03435	14.5049		38:4	37.475	41.786	13.611	33.213	18.447	24.851
38:5	4.61332	4.22455	2.63268	4.24244	2.35827	3.85786		38:5	15.592	13.124	5.041	13.1	5.109	6.581
38:6	5.69762	6.33974	3.24208	4.18423	3.00304	4.96011		38:6	18.429	20.365	5.576	9.585	4.921	7.206
40:4	0.55057	0.64156	0.33536	0.46391	0.26603	0.46351		40:4	0.883	0.907	0.343	0.879	0.388	0.663
40:5	0.86845	0.90238	0.59765	0.89397	0.45541	0.76894		40:5	2.707	2.065	0.825	2.285	0.778	1.428
40:6	1.8918	1.90951	1.43802	1.49434	0.95118	1.45356		40:6	4.633	4.454	1.487	3.074	1.442	2.194
total	65.2421	63.7093	34.6509	80.7087	58.3697	78.6119		total	255.533	219.226	105.057	261.778	144.397	179.856
Welch's t test		p	0.2218	t, df	t=1.473 df=3.623			Welch's t test		p	0.9729	t, df	t=0.03626 df=3.747

## Sheet: Fig4a
Sample peak area normalized to C37:4 SIS peak area
		Mock			E545K			H1047R
PI	6.79555	5.86627	5.7857	8.22397	7.65426	7.50955	6.5567	6.85833	6.60783
PI(3)P	0.414725	0.624776	0.696842	0.855943	0.865573	0.68982	1.55301	1.33844	0.698951
PI(4)P	5.97193	5.15912	5.19149	8.80952	9.40782	9.22068	7.08385	8.71393	8.42587
PI(3,5)P2	1.18976	1.0811	1.32934	1.47432	1.83214	1.02431	2.42003	2.43749	0.888827
PI(4,5)P2	106.184	101.924	110.206	145.802	142.899	152.185	128.049	170.147	135.957
PI(3,4,5)P3	2.92936	3.16244	3.26558	34.0641	41.2422	40.9759	21.1735	21.0605	19.7585
Dunnett's test
	Mock vs E545K			Mock vs H1047R
	P	q	df	P	q	df
PI	0.0043	5.023	6	0.262	1.602	6
PI(3)P	0.5394	0.9982	6	0.0585	2.742	6
PI(4)P	0.0005	7.626	6	0.0029	5.421	6
PI(3,5)P2	0.826	0.5246	6	0.2832	1.541	6
PI(4,5)P2	0.0173	3.728	6	0.022	3.524	6
PI(3,4,5)P3	<0.0001	18.23	6	0.0002	8.972	6

## Sheet: Fig 4b,c,d
Intracellular	Sample peak area normalized to C37:4 SIS peak area
	PI			PI3P			PI4P			PI(3,5)P2			PI(4,5)P2			PI(3,4,5)P3
34:1	54.4974	82.9848	55.5112	0.494448	0.494289	0.553266	5.54512	5.55393	6.51985	0.563475	0.49263	0.304637	29.7153	14.2039	14.6007	0.512977	0.545364	0.361575
36:1	104.575	163.583	108.356	0.87727	0.742993	0.789197	9.39924	8.63232	9.00735	1.09603	1.04954	0.64631	55.2547	28.3733	28.7826	0.852379	1.19378	0.683102
36:2	93.5989	139.263	91.694	0	0	0	7.38546	5.60792	8.24265	0.483948	0.479118	0.301801	27.4346	13.6173	14.2258	0.63601	0.731248	0.477454
38:3	482.311	688.699	479.071				19.6223	18.1588	18.4926	1.85424	1.81043	1.28064	130.61	60.3009	69.693	3.96768	4.58302	3.02075
38:4	92.7275	122.579	86.3822	0.312434	0.277823	0.21765	2.82266	2.44517	2.45441	0.204099	0.15129	0.11511	11.6663	7.60878	5.51328	0.534743	0.468474	0.413065
40:6	18.0205	22.1975	16.3999	0.046376	0.0346626	0.0224275	0.243243	0.227533	0.203603	0	0	0	0.905735	0.671591	0.432076	0.0582148	0.0440334	0.0339106
Extracellular	Sample peak area normalized to C37:4 SIS peak area
	PI			PI3P			PI4P			PI(3,5)P2			PI(4,5)P2			PI(3,4,5)P3
34:1	1.02402	0.73675	0.895955	0.01448	0.018569	0.00995	0.170272	0.19889	0.216711	0.022124	0.014577	0.022026	2.47555	2.36149	1.89808	0.016675	0.022897	0.028455
36:1	1.30832	0.844496	1.07476	0.028369	0.06561	0.048259	0.216105	0.253884	0.237984	0.047265	0.027766	0.025468	5.65457	5.04648	4.65671	0.041688	0.044033	0.04065
36:2	1.27937	1.08736	1.35258	0.014775	0.019807	0.0199	0.125983	0.165906	0.141167	0.012068	0.015271	0.023403	2.07413	1.86693	1.51776	0.035435	0.034346	0.035569
38:3	6.18625	4.81479	5.85216				0.873596	0.953761	0.864721	0.058327	0.039567	0.055066	10.9819	8.70385	7.86494	0.26123	0.195509	0.179878
38:4	3.38927	3.84683	3.36681	0.007092	0.014855	0.026866	0.135627	0.187978	0.158143	0.018101	0.038179	0.040611	0.658912	0.59761	0.528681	0.095883	0.09793	0.082317
40:6	0.242777	0.286954	0.245495	0	0	0	0	0	0	0	0	0	0.045347	0.066401	0.048952	0	0	0
Exosome	Sample peak area normalized to C37:4 SIS peak area
	PI			PI3P			PI4P			PI(3,5)P2			PI(4,5)P2			PI(3,4,5)P3
34:1	0.535627	0.546901	0.617762	0.013675	0.025489	0.015614	0.227196	0.19511	0.216956	0.013042	0.021604	0.02061	0.954837	0.966307	1.10637	0.038216	0.035684	0.040205
36:1	0.59234	0.81533	0.731561	0.033521	0.041526	0.037028	0.361698	0.3606	0.304539	0.023475	0.030458	0.023602	2.04086	1.79498	1.76913	0.076803	0.077451	0.093952
36:2	0.453707	0.437441	0.382037	0.018501	0.022252	0.023645	0.196328	0.198141	0.207052	0.019889	0.023375	0.013297	1.07598	1.03226	1.07644	0.070124	0.073396	0.065174
38:3	2.74241	2.61073	2.91974				1.04165	0.919809	0.997767	0.06684	0.070832	0.050866	5.2258	5.47168	5.37517	0.468795	0.469366	0.491346
38:4	1.11158	1.07869	1.26316	0.022791	0.030748	0.022306	0.264664	0.323146	0.306829	0.02478	0.023375	0.021939	1.1448	1.03154	1.09492	0.141009	0.153705	0.172267
40:6	0.113427	0.16404	0.195083	0	0	0	0.026799	0.041517	0.042321	0	0	0	0.153835	0.138781	0.180522	0	0	0

## Sheet: Fig 4e
Sample peak area normalized to C37:4 SIS peak area									Welch's t-test
	Control				LPS				P	t, df
PI	4876.86	4028.09	3856.82	4875	9411.85	6774.6	6918.05	8691.79	0.0075	t=4.998 df=4.006
PI(3)P	29.731	36.944	35.456	29.295	20.122	32.16	30.436	19.882	0.1191	t=1.887 df=4.894
PI(4)P	111.782	143.357	161.685	116.636	120.298	154.332	134.555	116.144	0.8938	t=0.1397 df=5.512
PI(5)P	8.511	17.357	15.615	13.841	10.937	12.546	10.351	9.126	0.2079	t=1.515 df=3.812
PI(3,5)P2	2.125	8.835	9.28	12.118	5.714	12.651	8.931	8.891	0.7219	t=0.3757 df=5.241
PI(4,5)P2	257.504	242.314	214.106	273.099	401.107	704.741	471.566	338.373	0.0607	t=2.866 df=3.148
PI(3,4,5)P3	1.159	1.755	1.285	1.339	2.294	2.88	2.445	1.986	0.0055	t=4.491 df=5.347

[truncated: 6 more sheets: Supplementary Fig 4, Supplementary Fig 5, Supplementary Tab 1 calib, Supplementary Tab 1 repeat, Supplementary Tab S3, Recovery rates in the Results]
